# Supplementary material for: Opportunity to view the starry night sky is linked to human emotion and behavioral interest in astronomy
Source: Sci Rep. 2024 Aug 20;14:19314. doi: 10.1038/s41598-024-69920-4 (PMC11336222; doi:10.1038/s41598-024-69920-4)
Supplement: Supplementary file 2 — Supplementary Tables. [file 41598_2024_69920_MOESM2_ESM.xlsx]

## Sheet: Supp Table 1
State	St_Abbr	FIPS	LLP_B1_B2	Band1_M	Band2_M	PopBand1	PopBand2	PopBand3	PopBand4	PopBand5	PopBand6	AreaBand1	AreaBand2	AreaBand3	AreaBand4	AreaBand5	AreaBand6	Wonder	Gratitude	Meaning	WellBeing	Astronomy	GAN_Pct	Interstellar	Insight_Pct	Perseverance_Pct	Artemis_SciEng_Pct	JWST_Pct	Newletter_Pct	EducBA_Pct	Poverty_Pct	NonWhite_Pct	Population	Density	Land	GAN_Freq	Insight_Freq	Perseverance_Freq	Artemis_Freq	JWST_Freq	Newsletter_Freq	BS_SciEng	BS_SciEngRel	BS_Tot	Hispanic_Pct	NH_White_Pct	NH_Black_Pct	NH_AIAN_Pct	NH_Asian_Pct
Alabama	AL	1	0.05	0	0.05	0	0	3.1	34.5	45.1	17.3	0	0.1	41.7	51.9	5.8	0.5	3.45562	4.73222	4.26833	4.4493	58.1429	0.001951	47	0.174047	0.481601	0.068447	0.042427	0.004857	23.1	18.9	33.4	4817678	95.13	50645	94	8385	23202	240	2044	234	256273	94361	350634	4	66.6	26.2	0.5	1.2
Alaska	AK	2	50.65	44.55	6.1	2.7	2.3	6.3	27.9	22.1	38.9	86.4	9.9	2.5	1	0.2	0	3.81277	4.63137	3.99359	4.08352	72.1429	0.00357	83	0.220376	0.689414	0.068746	0.080187	0.003982	27.7	10.1	37	728300	1.28	570641	26	1605	5021	49	584	29	55404	15873	71277	6.2	62.9	3.3	13.7	5.5
Arizona	AZ	4	31.9	5.25	26.65	0	0.9	3.7	14.8	24.1	56.5	10.5	52.4	26.7	8	1.6	0.8	3.90946	4.62068	4.09241	4.08654	86.2857	0.049257	65.7143	0.247168	0.740713	0.034778	0.060687	0.004846	27.1	18.2	43	6561516	57.76	113594	3232	16218	48602	223	3982	318	493588	147631	641219	30.1	56.9	3.9	4	2.8
Arkansas	AR	5	2.8	0	2.8	0	0.2	8.2	35.1	46.6	9.8	0	5.4	60.4	31.1	2.9	0.2	3.62767	4.63355	4.09296	4.23182	57.7143	0.011537	46.1429	0.151406	0.370169	0.022453	0.039328	0.002884	20.6	19.2	26.2	2947036	56.64	52035	340	4462	10909	44	1159	85	140798	55168	195966	6.7	73.9	15.5	0.6	1.3
California	CA	6	21.5	5.15	16.35	0	0.2	1.2	7.7	38.1	52.7	10.3	32.5	29.4	20.7	5.4	1.8	3.81738	4.56609	3.97912	4.0878	79.1429	0.014062	74	0.294016	0.704194	0.03977	0.062621	0.004003	31	16.4	60.9	38066920	244.36	155779	5353	111923	268065	1834	23838	1524	3859929	751629	4611558	38.2	39.2	5.7	0.4	13.3
Colorado	CO	8	32.5	6.3	26.2	0	1.2	5.6	17.2	53.8	22.2	12.6	51.2	26	8.2	1.8	0.2	3.85453	4.66791	3.94713	4.06644	83.5714	0.08048	73.5714	0.387988	0.729609	0.070826	0.102355	0.005772	37.5	13.1	30.6	5197580	50.15	103642	4183	20166	37922	542	5320	300	630653	134607	765260	20.9	69.4	3.8	0.5	2.8
Connecticut	CT	9	0	0	0	0	0	0	21.8	66.6	11.6	0	0	1.8	68.1	29.1	0.9	3.66869	4.51584	3.96026	3.90104	65.2857	0.015479	68	0.174134	0.473963	0.025837	0.043763	0.003842	37	10.5	30.1	3592053	741.85	4842	556	6255	17025	116	1572	138	360666	88307	448973	14.3	69.8	9.5	0.1	4
Delaware	DE	10	0	0	0	0	0	0	18.1	49.2	32.8	0	0	0	75.1	20.9	4	3.58179	4.52885	3.87566	3.95426	57.2857	0.013412	58	0.186356	0.433232	0.013362	0.044817	0.004471	29.4	12	35.7	917060	470.53	1949	123	1709	3973	13	411	41	76206	21086	97292	8.6	64.4	21.1	0.3	3.4
Florida	FL	12	1.6	0	1.6	0	0	0.6	9.8	41.4	48.1	0	3.2	32.1	46.1	14.6	3.9	3.73573	4.59741	4.06412	4.17295	67	0.009157	58.2857	0.269329	0.692054	0.04079	0.059845	0.007618	26.8	16.7	43.5	19361792	361.06	53625	1773	52147	133994	810	11587	1475	1484878	500917	1985795	23.3	56.6	15.4	0.2	2.5
Georgia	GA	13	0	0	0	0	0	1.6	22.1	46.6	29.7	0	0	36.4	52.9	9.1	1.6	3.71244	4.69027	4.2515	4.32853	56.8571	0.006853	48.8571	0.160289	0.439827	0.024604	0.04441	0.003563	28.3	18.5	45	9907756	172.27	57513	679	15881	43577	233	4400	353	732133	214879	947012	9.1	55	30.4	0.2	3.5
Hawaii	HI	15	31	2.6	28.4	0.3	2.4	9.6	27.3	42.1	18.2	4.9	54.4	25.4	12	3	0.3	3.75566	4.49415	4.05494	4.14015	100	0.008832	61.5714	0.172327	0.390392	0.051275	0.048539	0.003734	30.5	11.3	77.2	1392704	216.83	6423	123	2400	5437	80	676	52	123502	32520	156022	9.6	22.9	1.8	0.1	37.2
Idaho	ID	16	40.05	16.15	23.9	0.3	2.9	12.2	32.7	51.9	0	32	44.9	17.9	4.8	0.5	0	3.72144	4.64493	4.01305	4.20015	67	0.006002	93.2857	0.198817	0.529052	0.018147	0.047391	0.003939	25.4	15.6	16.7	1599464	19.35	82643	96	3180	8462	27	758	63	110707	38076	148783	11.7	83.3	0.5	1.1	1.3
Illinois	IL	17	0	0	0	0	0	0.9	12	27.5	59.7	0	0	31.2	58.3	7.4	3.1	3.69155	4.59502	3.98852	4.0126	62.1429	0.00812	61.5714	0.175355	0.454217	0.01865	0.043641	0.002976	31.9	14.4	37.1	12868747	231.79	55519	1045	22566	58452	247	5616	383	1021119	303303	1324422	16.3	62.9	14.2	0.1	4.8
Indiana	IN	18	0	0	0	0	0	0.4	26	45.8	27.9	0	0	7.1	82.2	9.1	1.6	3.68314	4.54774	3.97908	4.09001	69	0.006634	55.4286	0.179643	0.481764	0.024217	0.044922	0.003271	23.6	15.5	19.1	6542411	182.62	35826	434	11753	31519	123	2939	214	354684	153233	507917	6.3	80.8	9	0.2	1.7
Iowa	IA	19	0.25	0	0.25	0	0	5.6	34.5	42.8	17	0	0.5	56.3	40.6	2.3	0.3	3.68196	4.58455	4.06204	4.02201	63.4286	0.007732	63.2857	0.147558	0.405443	0.023637	0.043371	0.003606	26.4	12.6	12.3	3078116	55.11	55857	238	4542	12480	59	1335	111	188045	61567	249612	5.3	87.8	3	0.3	1.9
Kansas	KS	20	23.35	0.3	23.05	0	0.7	6.3	23.2	42.6	27.1	0.6	45.4	41.6	10.7	1.3	0.3	3.68933	4.66953	4.06261	4.20542	69.1429	0.0222	68.5714	0.184256	0.4938	0.022889	0.048423	0.004058	30.7	13.8	22.8	2882946	35.26	81759	640	5312	14236	60	1396	117	191897	70241	262138	11	77.4	5.7	0.7	2.5
Kentucky	KY	21	0	0	0	0	0	4.4	34.9	36.1	24.6	0	0	33.9	60.7	4.6	0.8	3.55611	4.54398	4.14553	4.15159	59.2857	0.003833	49	0.156116	0.41793	0.015694	0.045172	0.002943	21.8	18.9	14.2	4383272	111.01	39486	168	6843	18319	49	1980	129	222447	89782	312229	3.2	85.8	7.8	0.2	1.2
Louisiana	LA	22	0.05	0	0.05	0	0	2.5	20	36.2	41.2	0	0.1	41.7	48.8	7.8	1.5	3.6205	4.65102	4.27533	4.27259	50.5714	0.007498	41.2857	0.12671	0.355984	0.025251	0.037318	0.003086	22.1	19.6	40.3	4601049	106.5	43204	345	5830	16379	80	1717	142	220335	96488	316823	4.6	59.7	31.9	0.6	1.6
Maine	ME	23	30.05	4.65	25.4	0	2	20.9	49	27.5	0.5	9.3	48.8	30.2	11.1	0.6	0	3.505	4.43519	3.80091	3.81828	71	0.023183	64.5714	0.137821	0.388473	0.015536	0.060744	0.003462	28.4	13.9	6	1328535	43.07	30843	308	1831	5161	22	807	46	107153	34458	141611	1.4	94	1.1	0.5	1.1
Maryland	MD	24	0	0	0	0	0	0.3	12	33.8	53.9	0	0	12.7	58.4	22	6.9	3.6324	4.58556	3.91931	4.08106	76.5714	0.016882	53	0.22472	0.52215	0.065232	0.058171	0.005554	37.3	10	46.4	5887776	606.55	9707	994	13231	30743	556	3425	327	701429	150910	852339	8.8	53.6	29	0.2	5.8
Massachusetts	MA	25	0	0	0	0	0	0.4	15.8	55.9	27.8	0	0	10.6	56.3	30.8	2.2	3.74053	4.4958	3.8277	3.7701	73.2857	0.017575	71.2857	0.215929	0.535894	0.034128	0.071711	0.005077	40	11.6	24.9	6657291	853.5	7800	1170	14375	35676	361	4774	338	876504	181286	1057790	10.2	75	6.4	0.1	5.7
Michigan	MI	26	10.65	0.5	10.15	0	0.2	3.7	24.3	39.3	32.6	1	20.1	34.4	37.7	5.5	1.3	3.64217	4.55989	3.98173	4.07992	72.4286	0.02162	54.7143	0.161897	0.420739	0.02183	0.044868	0.003236	26.4	16.9	23.8	9889024	174.91	56539	2138	16010	41607	199	4437	320	683701	227887	911588	4.6	76.1	13.8	0.5	2.6
Minnesota	MN	27	12.2	2.1	10.1	0	0.4	5	22.3	33.6	38.7	4.2	19.8	46.6	26.4	2.3	0.7	3.66249	4.52313	3.86735	4.10592	64	0.009956	66.1429	0.160876	0.427274	0.016404	0.058287	0.003158	33.2	11.5	17.9	5383661	67.61	79627	536	8661	23003	101	3138	170	477354	138348	615702	4.9	82.1	5.3	1	4.3
Mississippi	MS	28	0	0	0	0	0	6	39.5	43.2	11.3	0	0	49.8	46.1	3.7	0.3	3.59294	4.68519	4.15159	4.39885	52.2857	0.003619	37.5714	0.102267	0.299295	0.023332	0.025634	0.002982	20.4	22.6	42.4	2984345	63.6	46923	108	3052	8932	41	765	89	116517	59209	175726	2.8	57.6	37.2	0.4	0.9
Missouri	MO	29	3.8	0	3.8	0	0.3	5.6	24.1	36.1	33.9	0	7.3	58.5	30.1	3.3	0.9	3.68327	4.63319	4.13276	4.12867	59.7143	0.007548	55.8571	0.185366	0.440406	0.025213	0.04625	0.003384	26.7	15.6	19.6	6028076	87.69	68742	455	11174	26548	127	2788	204	372223	131481	503704	3.8	80.5	11.4	0.4	1.7
Montana	MT	30	45.4	18.05	27.35	1	6.2	16.4	40.9	35.5	0	35.1	48.5	13.7	2.7	0.1	0	3.7835	4.53349	3.94655	4.11003	69.7143	0.008943	77.8571	0.164254	0.430756	0.025086	0.055049	0.004173	29.1	15.3	12.8	1006370	6.91	145546	90	1653	4335	28	554	42	85111	26507	111618	3.2	87.2	0.4	6.3	0.6
Nebraska	NE	31	27.65	7.2	20.45	0.1	1.1	6.1	21.4	33.2	38.1	14.3	39.8	35.1	9.6	0.9	0.3	3.6353	4.59464	3.98871	4.14597	60.2857	0.010401	62.5714	0.157306	0.515731	0.020445	0.056208	0.003018	29	12.9	18.8	1855617	24.15	76824	193	2919	9570	33	1043	56	116803	44604	161407	9.7	81.2	4.5	0.7	1.9
Nevada	NV	32	42.3	27.65	14.65	0.2	0.5	2	12.6	18.1	66.5	55.1	28.8	10.6	4.4	0.7	0.4	4.05317	4.61999	4.03224	4.19189	63	0.016223	59.4286	0.220091	0.683195	0.047436	0.059278	0.0042	22.5	15.6	47.3	2761584	25.16	109781	448	6078	18867	107	1637	116	171654	53911	225565	27.2	52.7	8	0.9	7.4
New Hampshire	NH	33	6.1	0	6.1	0	0.2	10.7	47.2	40.1	1.8	0	12	52.9	31.2	3.8	0	3.64853	4.45946	3.80913	3.7103	67.2857	0.024828	85.4286	0.209527	0.501336	0.023253	0.058286	0.005147	34.4	8.9	8.5	1321069	147.56	8953	328	2768	6623	40	770	68	138681	33338	172019	3.1	91.7	1.1	0.2	2.3
New Jersey	NJ	34	0	0	0	0	0	0	5.8	46	48.2	0	0	0	48.6	41.7	9.7	3.66442	4.53784	4.02281	4.09622	60.2857	0.010851	65.2857	0.185838	0.565246	0.018569	0.039552	0.004079	36.4	10.7	42.1	8874374	1206.74	7354	963	16492	50162	214	3510	362	933506	218953	1152459	18.6	57.8	12.8	0.1	8.7
New Mexico	NM	35	35.65	10.95	24.7	0.2	1.8	7.8	35.1	47.5	7.6	21.7	47.6	21.5	8.5	0.6	0	3.84252	4.6608	4.13965	4.18982	94.8571	0.016778	66.4286	0.183021	0.478394	0.082677	0.048988	0.005096	26.1	20.9	60.3	2080085	17.15	121298	349	3807	9951	154	1019	106	148083	38184	186267	47	39.6	1.8	8.5	1.3
New York	NY	36	4.05	0	4.05	0	0	2	14.8	26	57.1	0	8.1	40.1	44	6.1	1.7	3.79194	4.50809	4.02517	3.95107	62	0.006288	63.1429	0.165155	0.439469	0.020689	0.069086	0.003552	33.7	15.6	42.7	19594330	415.79	47126	1232	32361	86111	462	13537	696	1768154	464911	2233065	18.2	57.3	14.4	0.2	7.7
North Carolina	NC	37	0.9	0	0.9	0	0	1.2	33	47.9	17.8	0	1.8	17.3	69.3	10.5	1.1	3.74532	4.71159	4.15643	4.30326	66	0.013681	47.8571	0.165634	0.451263	0.022562	0.047393	0.003867	27.8	17.6	35.6	9750405	200.55	48618	1334	16150	44000	225	4621	377	779142	218128	997270	8.7	64.6	21.2	1.1	2.4
North Dakota	ND	38	22.5	0.3	22.2	0	3.1	9.9	23	35.4	28.6	0.6	41.3	36.6	15.9	5	0.6	3.5859	4.45991	3.83635	4.03586	53.2857	0.005107	57.8571	0.142285	0.464163	0.017382	0.044969	0.002412	27.3	11.9	12.1	704925	10.22	69001	36	1003	3272	11	317	17	39892	23393	63285	2.6	87.7	1.5	5.1	1.1
Ohio	OH	39	0	0	0	0	0	0.5	19.1	45.2	35.2	0	0	8.3	74.4	14.7	2.6	3.69908	4.55256	3.95464	4.11072	62	0.008996	54.2857	0.169821	0.467182	0.032191	0.048787	0.003893	25.6	15.9	19.4	11560380	282.92	40861	1040	19632	54008	316	5640	450	714095	267531	981626	3.3	80.5	12	0.1	1.8
Oklahoma	OK	40	8.7	0.35	8.35	0	0.3	4.1	28.4	35.1	32.2	0.7	16.4	49.8	29.9	2.6	0.6	3.63514	4.62279	4.05578	4.16354	60.2857	0.017414	62	0.180709	0.47242	0.02747	0.051586	0.003535	23.8	16.9	32.2	3818851	55.67	68595	665	6901	18041	73	1970	135	195235	70513	265748	9.4	67.8	7.1	6.9	1.8
Oregon	OR	41	37.4	19.35	18.05	0.2	1	5.9	27.6	46.3	19	38.5	35.1	18.7	6.6	0.9	0.1	3.93245	4.58475	4.07848	4.08703	67.8571	0.030972	79.2857	0.261413	0.620458	0.025709	0.082813	0.005025	30.1	16.7	22.4	3900343	40.63	95988	1208	10196	24200	127	3230	196	406662	87337	493999	12.1	77.6	1.7	1	3.8
Pennsylvania	PA	42	1.05	0	1.05	0	0	1.6	24.5	48.4	25.5	0	2.1	28.5	57.6	10.8	1	3.72532	4.53998	4.00533	4.02098	66	0.027283	62.8571	0.165855	0.428428	0.019747	0.044981	0.004029	28.1	13.5	21.4	12758729	285.16	44743	3481	21161	54662	254	5739	514	975226	311061	1286287	6.1	78.5	10.5	0.1	2.9
Rhode Island	RI	44	0	0	0	0	0	0.1	13.5	47.6	38.7	0	0	0.9	64	30	5	3.64086	4.60034	3.95259	3.99967	58	0.016235	66.5714	0.181438	0.440161	0.034606	0.051175	0.004178	31.4	14.2	24.9	1053252	1018.62	1034	171	1911	4636	40	539	44	90080	25508	115588	13.3	75.1	5.2	0.4	3.1
South Carolina	SC	45	0	0	0	0	0	0.4	32.1	57.3	10.3	0	0	10.6	78.7	10.2	0.5	3.72499	4.74245	4.19343	4.30262	69.4286	0.003088	52.5714	0.130117	0.482942	0.02196	0.039135	0.004633	25.3	18.3	36	4727273	157.26	30061	146	6151	22830	93	1850	219	323686	99818	423504	5.3	63.9	27.4	0.3	1.3
South Dakota	SD	46	35.15	8.6	26.55	0.6	3.7	11.7	31.5	38.1	14.5	16.6	49.4	27.8	5.6	0.5	0.1	3.69874	4.63596	4.09054	4.29073	59.7143	0.002875	71.8571	0.137653	0.35138	0.024951	0.038457	0.003953	26.7	14.2	16.4	834708	11.01	75811	24	1149	2933	18	321	33	51017	21124	72141	3.2	83.6	1.5	8.3	1.1
Tennessee	TN	47	0	0	0	0	0	1.8	30	41.3	27	0	0	24.7	65.7	8.3	1.3	3.80305	4.73823	4.31876	4.40724	52.1429	0.004309	45.1429	0.179047	0.469079	0.022394	0.051756	0.003596	24.4	17.8	25	6451365	156.45	41235	278	11551	30262	120	3339	232	395020	140829	535849	4.8	75	16.7	0.2	1.5
Texas	TX	48	13.5	2.5	11	0	0.1	1.4	12.9	28.9	56.7	5	21.9	36.7	29.3	5.5	1.7	3.82271	4.64512	4.12988	4.25529	72	0.020845	62.2857	0.206906	0.592169	0.043418	0.060145	0.004626	27.1	17.7	55.8	26092033	99.88	261232	5439	53986	154509	1088	15693	1207	1981122	524768	2505890	38.2	44.3	11.6	0.3	4
Utah	UT	49	36.65	15.55	21.1	0.1	0.7	3.9	21.9	59.9	13.5	31	41.5	20.2	6.2	1	0.1	4.04216	4.7019	4.17265	4.30372	86	0.024422	100	0.220985	0.645321	0.040958	0.061824	0.004409	30.6	12.8	20.3	2858111	34.78	82170	698	6316	18444	116	1767	126	217709	65510	283219	13.3	79.8	1	1	2.1
Vermont	VT	50	2.45	0	2.45	0	0.5	35.5	48.8	15.2	0	0	4.4	81	14.4	0.3	0	3.76875	4.40993	3.89496	3.80948	75.1429	0.022192	84.2857	0.189668	0.466187	0.018619	0.055719	0.003033	35.2	12	6.1	626358	67.96	9217	139	1188	2920	15	349	19	65716	14845	80561	1.6	93.9	1	0.3	1.3
Virginia	VA	51	0.8	0	0.8	0	0	2.7	23.4	38.5	35.4	0	1.6	35.1	55.2	6.5	1.6	3.85277	4.67775	4.1474	4.20303	81.4286	0.015821	76.1429	0.241768	0.639941	0.051589	0.054281	0.005412	35.8	11.5	36.2	8185131	207.27	39490	1295	19789	52380	574	4443	443	930389	182262	1112651	8.4	63.9	18.9	0.2	5.8
Washington	WA	53	20.45	0.1	20.35	0	0.6	2.9	18.5	56.6	21.4	0.2	40.1	40.5	15.6	3.3	0.4	3.88312	4.58016	3.93267	4.00024	73	0.03383	84.2857	0.370438	0.705684	0.036743	0.088881	0.005117	32.3	13.5	28.6	6899123	103.81	66456	2334	25557	48686	355	6132	353	802068	164103	966171	11.7	71.3	3.5	1.2	7.4
West Virginia	WV	54	4.05	0	4.05	0	0.4	10.1	51.2	37.4	0.8	0	7.7	47.9	42.1	2.3	0	3.75053	4.64669	4.2089	4.35982	60.4286	0.014186	51.5714	0.173798	0.413025	0.017405	0.037759	0.003452	18.7	18.1	7.4	1853881	77.12	24038	263	3222	7657	20	700	64	77871	37037	114908	1.3	92.7	3.2	0.2	0.7
Wisconsin	WI	55	3.9	0	3.9	0	0.1	4.4	28.6	46.9	19.9	0	7.7	44.3	43.6	3.9	0.4	3.6387	4.58351	3.92873	3.93268	63.8571	0.012752	66.1429	0.173861	0.411289	0.018991	0.042657	0.003005	27.4	13.3	17.3	5724692	105.7	54158	730	9953	23545	101	2442	172	394005	137828	531833	6.2	82.7	6.1	0.8	2.4
Wyoming	WY	56	41.6	10.35	31.25	0.5	4	17.4	48.9	29.3	0	20.2	58.5	18.4	2.7	0.1	0	3.76379	4.62084	3.95912	4.03224	79.7143	0.00904	77.4286	0.154889	0.349587	0.02286	0.041895	0.003824	25.1	11.6	15.2	575251	5.92	97093	52	891	2011	12	241	22	40118	12375	52493	9.4	84.8	1	2	0.9
[truncated: 17 more columns]

## Sheet: Supp Table 1 (Definitions)
State	US State Name
St_Abbr	US State Abbreviation
FIPS	State FIPS number for each of the 50 states
LLP_B1_B2	Sum of Band1_M, Band2_M
Band1_M	Average of PopBand1, AreaBand1
Band2_M	Average of PopBand2, AreaBand2
PopBand1	Percent of population between sky brightness ranges 0-1.7 (μcd/m2) (Falchi et al., J. Environ. Manag., 2019)
PopBand2	Percent of population between sky brightness ranges 1.7-14 (μcd/m2) (Falchi et al., J. Environ. Manag., 2019)
PopBand3	Percent of population between sky brightness ranges 14-87 (μcd/m2) (Falchi et al., J. Environ. Manag., 2019)
PopBand4	Percent of population between sky brightness ranges 87-688 (μcd/m2) (Falchi et al., J. Environ. Manag., 2019)
PopBand5	Percent of population between sky brightness ranges 688-3000 (μcd/m2) (Falchi et al., J. Environ. Manag., 2019)
PopBand6	Percent of population at sky brightness ranges 3000+ (μcd/m2) (Falchi et al., J. Environ. Manag., 2019)
AreaBand1	Percent of land area between sky brightness ranges 0-1.7 (μcd/m2) (Falchi et al., J. Environ. Manag., 2019)
AreaBand2	Percent of land area between sky brightness ranges1.7-14 (μcd/m2) (Falchi et al., J. Environ. Manag., 2019)
AreaBand3	Percent of land area between sky brightness ranges 14-87 (μcd/m2) (Falchi et al., J. Environ. Manag., 2019)
AreaBand4	Percent of land area between sky brightness ranges 87-688 (μcd/m2) (Falchi et al., J. Environ. Manag., 2019)
AreaBand5	Percent of land area between sky brightness ranges 688-3000 (μcd/m2) (Falchi et al., J. Environ. Manag., 2019)
AreaBand6	Percent of land area at sky brightness ranges 3000+ (μcd/m2) (Falchi et al., J. Environ. Manag., 2019)
Wonder	Average for wonder across any responses in the state (Religious Landscape Study, Pew Research Center, 2016)
Gratitude	Average for gratitude across any responses in the state (Religious Landscape Study, Pew Research Center, 2016)
Meaning	Average for meaning across any responses in the state (Religious Landscape Study, Pew Research Center, 2016)
WellBeing	Average for wellbeing across any responses in the state (Religious Landscape Study, Pew Research Center, 2016)
Astronomy	Mean of 7 days of Google Searches for "Astronomy" (field of study)
GAN_Pct	Number of submissions per state in 2015-2021 divided by state Population (Globe at Night, NSF, 2020)
Interstellar	Mean of 7 days of YouTube Searches for "Interstellar" (film)
Insight_Pct	Number of submissions per state divided by state Population (InSight, NASA, 2018)
Perseverance_Pct	Number of submissions per state divided by state Population (Perseverance, NASA, 2020)
Artemis_SciEng_Pct	Number of submissions per state divided by state BS_Tot (Artemis, NASA, 2020)
JWST_Pct	Number of profiles per state as of 7/7/22 divided by state Population (@NASAWebb, FollowersAnalysis, 2022)
Newletter_Pct	Number of subscribers per state in FOIA release covering 3/8/2019 to 8/23/2022 (Newsletter, NASA, 2022)
EducBA_Pct	Percent 25 years and older with bachelors degree in state (S1501_C01_015E, ACS 5-Year Estimates, Census, 2014)
Poverty_Pct	Percent in povery in state (S1701_C03_001E, ACS 5-Year Estimates, Census, 2014)
NonWhite_Pct	Sum of Hispanic_Pct, NH_Black_Pct, NH_AIAN__Pct, NH_Asian_Pct, NH_NHPI_Pct, NH_Other_Pct
Population	Population of state (B01003_001E, ACS 5-Year Estimates, Census, 2014)
Density	Population (2014) divided by land area (Land_LND01, Tiger/GICS, Census, 2010)
Land	Total land area (square miles, Tiger/GICS, Land_LND01) https://www2.census.gov/library/publications/2011/compendia/usa-counties/excel/LND01.xls
GAN_Freq	Number of submissions per state in 2015-2021 (Globe at Night, NSF, 2020)
Insight_Freq	Number of submissions per state (InSight, NASA, 2018)
Perseverance_Freq	Number of submissions per state (Perseverance, NASA, 2019)
Artemis_Freq	Number of submissions per state (Artemis, NASA, 2020)
JWST_Freq	Number of profiles per state (@NASAWebb, FollowersAnalysis, 2022)
Newsletter_Freq	Number of subscribers per state in FOIA release covering 3/8/2019 to 8/23/2022 (Newsletter, NASA, 2022)
BS_SciEng	State population with a Bachelor's degree or higher in Science and Engineering (S1502_C01_002E, Census, 2020)
BS_SciEngRel	State population with a Bachelor's degree or higher in Science and Engineering Related Fields (S1502_C01_003E, Census, 2020)
BS_Tot	Sum of BS_SciEng, BS_SciEngRel
Hispanic_Pct	Percent Hispanic (DP05_0066PE, ACS 5-Year Estimates, Census, 2014)
NH_White_Pct	Percent non-Hispanic White (DP05_0072P, ACS 5-Year Estimates, Census, 2014)
NH_Black_Pct	Percent non-Hispanic Black (DP05_0073PE, ACS 5-Year Estimates, Census, 2014)
NH_AIAN_Pct	Percent non-Hispanic American Indian and Alaskan Native (DP05_0074PE, ACS 5-Year Estimates, Census, 2014)
NH_Asian_Pct	Percent non-Hispanic Asian (DP05_0075PE, ACS 5-Year Estimates, Census, 2014)
NH_NHPI_Pct	Percent non-Hispanic Native Hawaiian and Pacific Islander (DP05_0076PE, ACS 5-Year Estimates, Census, 2014)
NH_Other_Pct	Percent non-Hispanic Other (DP05_0077PE, ACS 5-Year Estimates, Census, 2014)
NH_TwoOrMore_Pct	Percent non-Hispanic Two or More (DP05_0078PE, ACS 5-Year Estimates, Census, 2014)
Astronomy_2_22_23	State-level values of search query for "Astronomy" (field of study) (Google Trends, February 22nd, 2023)
Astronomy_2_23_23	State-level values of search query for "Astronomy" (field of study) (Google Trends, February 23rd, 2023)
Astronomy_2_28_23	State-level values of search query for "Astronomy" (field of study) (Google Trends, February 28th, 2023)
Astronomy_3_1_23	State-level values of search query for "Astronomy" (field of study) (Google Trends, March 1st, 2023)
Astronomy_3_2_23	State-level values of search query for "Astronomy" (field of study) (Google Trends, March 2nd, 2023)
Astronomy_3_4_23	State-level values of search query for "Astronomy" (field of study) (Google Trends, March 4th, 2023)
Astronomy_3_6_23	State-level values of search query for "Astronomy" (field of study) (Google Trends, March 6th, 2023)
Interstellar_2_22_23	State-level values of search query for "Interstellar" (film) (Google Trends, February 22nd, 2023)
Interstellar_2_23_23	State-level values of search query for "Interstellar" (film) (Google Trends, February 23rd, 2023)
Interstellar_2_28_23	State-level values of search query for "Interstellar" (film) (Google Trends, February 28th, 2023)
Interstellar_3_1_23	State-level values of search query for "Interstellar" (film) (Google Trends, March 1st, 2023)
Interstellar_3_2_23	State-level values of search query for "Interstellar" (film) (Google Trends, March 2nd, 2023)
Interstellar_3_4_23	State-level values of search query for "Interstellar" (film) (Google Trends, March 4th, 2023)
Interstellar_3_6_23	State-level values of search query for "Interstellar" (film) (Google Trends, March 6th, 2023)

## Sheet: Supp Table 2
State	St_Abbr	FIPS	zLLP_B1_B2	zBand1_M	zBand2_M	zWonder	zGratitude	zMeaning	zWellBeing	zAstronomy	zGAN_Pct	zInterstellar	zInsight_Pct	zPerseverance_Pct	zArtemis_SciEng_Pct	zJWST_Pct	zNewletter_Pct	zEducBA_Pct	zPoverty_Pct	zNonWhite_Pct	zPopulation	zDensity	zComposite	zLLP_B1_B2_MdnSplit
Alabama	AL	1	-0.836695	-0.48862	-0.880501	-2.23709	1.72877	1.86474	2.04412	-0.884032	-0.996962	-1.27998	-0.305509	-0.130404	2.27262	-0.729132	0.872437	-1.11176	1.26895	0.256838	-0.207191	-0.388254	-0.14762	0
Alaska	AK	2	2.27561	4.73152	-0.315778	0.747179	0.448544	-0.334392	-0.206362	0.433012	-0.874088	1.4233	0.553456	1.74541	2.29076	1.94808	-0.0521577	-0.17236	-1.51995	0.489037	-0.790804	-0.744485	0.933471	1
Arizona	AZ	4	1.12234	0.126549	1.60241	1.5551	0.312888	0.456595	-0.187775	1.7635	2.59334	0.125295	1.05019	2.20846	0.230638	0.565515	0.860814	-0.29489	1.04711	0.876035	0.0416796	-0.530101	1.17472	1
Arkansas	AR	5	-0.667547	-0.48862	-0.623809	-0.799414	0.476232	0.461022	0.706077	-0.92435	-0.269431	-1.34435	-0.725285	-1.13624	-0.516859	-0.948853	-1.21239	-1.62231	1.36403	-0.20756	-0.474159	-0.534352	-0.884719	0
California	CA	6	0.482654	0.114831	0.640984	0.785707	-0.380237	-0.450267	-0.180011	1.09153	-0.0777956	0.747479	1.91878	1.87882	0.533397	0.702637	-0.0299674	0.501559	0.476649	2.03058	4.53795	0.178186	0.845611	1
Colorado	CO	8	1.15924	0.249583	1.56041	1.09616	0.912362	-0.706309	-0.311467	1.50815	4.96301	0.715297	3.66107	2.10823	2.41691	3.51981	1.8393	1.82897	-0.56919	0.0762387	-0.152974	-0.558986	2.59147	1
Connecticut	CT	9	-0.83977	-0.48862	-0.885168	-0.456717	-1.01804	-0.601233	-1.32907	-0.212071	0.0297479	0.296932	-0.303896	-0.199348	-0.311623	-0.634408	-0.200093	1.72686	-1.39318	0.0439888	-0.382105	2.06653	-0.191845	0
Delaware	DE	10	-0.83977	-0.48862	-0.885168	-1.18281	-0.852967	-1.2784	-1.00161	-0.964668	-0.127127	-0.45398	-0.0772932	-0.567005	-1.06822	-0.559679	0.464559	0.17481	-0.917803	0.405187	-0.763865	1.03667	-0.419176	0
Florida	FL	12	-0.741357	-0.48862	-0.73582	0.103498	0.0174536	0.230138	0.343881	-0.0508003	-0.450061	-0.432525	1.46107	1.76924	0.595258	0.505817	3.78993	-0.356156	0.571725	0.908285	1.86846	0.62115	0.898491	0
Georgia	GA	13	-0.83977	-0.48862	-0.885168	-0.0911343	1.19632	1.73007	1.30108	-1.00499	-0.624924	-1.14053	-0.560589	-0.507475	-0.386403	-0.588535	-0.494907	-0.0498291	1.14218	1.00503	0.519236	-0.0954495	-0.663543	0
Hawaii	HI	15	1.06698	-0.183965	1.76576	0.270037	-1.29349	0.15668	0.142039	3.05366	-0.474727	-0.185797	-0.337398	-0.953698	1.23116	-0.295786	-0.314214	0.39945	-1.13965	3.08193	-0.695984	0.0736892	0.2154	1
Idaho	ID	16	1.62363	1.40376	1.34572	-0.0159738	0.620712	-0.17868	0.5112	-0.0508003	-0.689511	2.19567	0.15374	0.29791	-0.778013	-0.37718	-0.0975949	-0.64206	0.223112	-0.820308	-0.666477	-0.675896	0.081777	1
Illinois	IL	17	-0.83977	-0.48862	-0.885168	-0.265679	-0.0129632	-0.374976	-0.642672	-0.507734	-0.528765	-0.185797	-0.281258	-0.377585	-0.747506	-0.643058	-1.11518	0.685354	-0.157193	0.495487	0.941812	0.130474	-0.54836	0
Indiana	IN	18	-0.83977	-0.48862	-0.885168	-0.335934	-0.613136	-0.450579	-0.166438	0.137349	-0.641545	-0.647071	-0.201756	-0.128933	-0.409874	-0.552234	-0.803457	-1.00965	0.19142	-0.665508	0.038953	-0.0561634	-0.40594	0
Iowa	IA	19	-0.824393	-0.48862	-0.861832	-0.345794	-0.145865	0.213521	-0.584826	-0.386781	-0.558212	-0.0570693	-0.796629	-0.817841	-0.445051	-0.662201	-0.449469	-0.437843	-0.72765	-1.10411	-0.455452	-0.54016	-0.521657	0
Kansas	KS	20	0.596444	-0.453467	1.26638	-0.284212	0.93303	0.218075	0.543636	0.150788	0.539839	0.339841	-0.116228	-0.0202906	-0.490416	-0.304011	0.0281499	0.440293	-0.347345	-0.426859	-0.483305	-0.615505	0.0159591	1
Kentucky	KY	21	-0.83977	-0.48862	-0.885168	-1.3974	-0.660818	0.88183	0.212443	-0.776519	-0.854127	-1.1298	-0.637959	-0.705127	-0.926784	-0.534509	-1.15005	-1.37724	1.26895	-0.981557	-0.269187	-0.327977	-0.839359	0
Louisiana	LA	22	-0.836695	-0.48862	-0.880501	-0.859384	0.697985	1.92078	0.956942	-1.59631	-0.575972	-1.70907	-1.18316	-1.26428	-0.347164	-1.09136	-0.998943	-1.31598	1.4908	0.701886	-0.238107	-0.345096	-1.09578	0
Maine	ME	23	1.00855	0.056244	1.48573	-1.82446	-2.04189	-1.87671	-1.83824	0.325498	0.614444	0.0394765	-0.977158	-0.97102	-0.936367	0.569557	-0.601631	-0.0294073	-0.315653	-1.51045	-0.705142	-0.58586	-0.24215	1
Maryland	MD	24	-0.83977	-0.48862	-0.885168	-0.75995	-0.133031	-0.929004	-0.221498	0.849628	0.136229	-0.829435	0.633996	0.235609	2.07764	0.387129	1.60894	1.78813	-1.55164	1.09533	-0.0544728	1.55297	0.637467	0
Massachusetts	MA	25	-0.83977	-0.48862	-0.885168	0.143572	-1.27243	-1.66232	-2.13471	0.540526	0.188824	0.54366	0.471006	0.359669	0.191216	1.34712	1.10491	2.33952	-1.04457	-0.29141	0.0553481	2.49033	0.593367	0
Michigan	MI	26	-0.184709	-0.430032	0.0622595	-0.678297	-0.45892	-0.429391	-0.228481	0.45989	0.49582	-0.700708	-0.530776	-0.679772	-0.554643	-0.556063	-0.840441	-0.437843	0.635109	-0.36236	0.516563	-0.0854287	-0.363337	1
Minnesota	MN	27	-0.0893713	-0.242552	0.0575924	-0.508465	-0.925492	-1.34495	-0.0685693	-0.333024	-0.389421	0.157477	-0.549706	-0.620784	-0.883724	0.395354	-0.922862	0.950837	-1.07626	-0.742908	-0.126417	-0.492713	-0.393336	1
Mississippi	MS	28	-0.83977	-0.48862	-0.885168	-1.08964	1.13179	0.930298	1.73374	-1.43504	-0.870369	-1.98798	-1.63635	-1.77598	-0.463549	-1.91977	-1.10884	-1.66315	2.44156	0.837336	-0.468834	-0.507934	-1.39973	0
Missouri	MO	29	-0.606039	-0.48862	-0.530466	-0.334865	0.471687	0.779604	0.0714571	-0.736201	-0.572177	-0.614889	-0.0956484	-0.502249	-0.349468	-0.458078	-0.684052	-0.376577	0.223112	-0.633258	-0.03445	-0.416494	-0.501595	0
Montana	MT	30	1.9527	1.62639	1.66775	0.502629	-0.793974	-0.710968	-0.0432207	0.204545	-0.466303	1.03712	-0.487076	-0.589354	-0.357171	0.165777	0.149668	0.113545	0.128036	-1.07186	-0.75112	-0.723115	-0.0428497	1
Nebraska	NE	31	0.860929	0.35504	1.02369	-0.735676	-0.0176857	-0.373479	0.17786	-0.682444	-0.355648	-0.110706	-0.615896	0.177669	-0.638642	0.247951	-1.0708	0.0931233	-0.632574	-0.684858	-0.62992	-0.657676	-0.381064	1
Nevada	NV	32	1.76202	2.75127	0.482301	2.75596	0.304128	-0.0250798	0.460417	-0.427099	0.0862139	-0.346707	0.548172	1.68927	0.998331	0.465616	0.178198	-1.23429	0.223112	1.15338	-0.500625	-0.653842	0.399	1
New Hampshire	NH	33	-0.464571	-0.48862	-0.315778	-0.625162	-1.73381	-1.81093	-2.50259	-0.0239218	0.739292	1.60566	0.352309	0.0477328	-0.46834	0.395283	1.17887	1.1959	-1.90026	-1.34921	-0.706208	-0.189242	0.478362	1
New Jersey	NJ	34	-0.83977	-0.48862	-0.885168	-0.492405	-0.738739	-0.100547	-0.128188	-0.682444	-0.321495	0.093113	-0.0868972	0.624613	-0.752419	-0.932971	0.0503402	1.60433	-1.3298	0.817986	0.371758	3.83114	-0.25102	0
New Mexico	NM	35	1.35299	0.794446	1.42039	0.995764	0.822191	0.834739	0.447675	2.56985	0.128336	0.178931	-0.139126	-0.159352	3.13566	-0.263952	1.12498	-0.499108	1.90279	1.99188	-0.597885	-0.684246	0.821916	1
New York	NY	36	-0.590662	-0.48862	-0.50713	0.573152	-1.11644	-0.0816241	-1.02127	-0.521173	-0.667805	-0.0677966	-0.470371	-0.510707	-0.623843	1.16101	-0.50653	1.05295	0.223112	0.856686	1.90165	0.828892	-0.275902	1
North Carolina	NC	37	-0.784413	-0.48862	-0.80116	0.183638	1.46691	0.969064	1.14559	-0.144875	-0.106712	-1.21562	-0.46149	-0.404249	-0.510248	-0.377039	-0.173676	-0.151938	0.856954	0.398737	0.49678	0.0118944	-0.424238	0
North Dakota	ND	38	0.544162	-0.453467	1.18704	-1.14846	-1.72814	-1.59308	-0.499588	-1.34097	-0.757437	-0.464707	-0.894393	-0.287808	-0.824409	-0.548902	-1.71115	-0.254047	-0.949495	-1.11701	-0.79414	-0.710551	-0.853721	1
Ohio	OH	39	-0.83977	-0.48862	-0.885168	-0.20281	-0.551985	-0.646235	-0.0389878	-0.521173	-0.462281	-0.73289	-0.383861	-0.260557	0.0737393	-0.278203	-0.146202	-0.601217	0.318189	-0.646158	0.755089	0.32455	-0.338928	0
Oklahoma	OK	40	-0.30465	-0.447608	-0.105757	-0.737055	0.339674	0.163348	0.285985	-0.682444	0.176605	-0.153615	-0.181992	-0.213276	-0.212584	-0.079752	-0.524494	-0.968809	0.635109	0.179438	-0.349738	-0.538034	-0.233944	1
Oregon	OR	41	1.46063	1.77872	0.799666	1.7472	-0.143326	0.345124	-0.184736	0.0298351	1.20559	1.14439	1.3143	1.12298	-0.319386	2.13426	1.04996	0.317763	0.571725	-0.452659	-0.338108	-0.595122	0.960242	1
Pennsylvania	PA	42	-0.775187	-0.48862	-0.787158	0.0165219	-0.711572	-0.240491	-0.591138	-0.144875	0.925615	-0.0892512	-0.457393	-0.610368	-0.680975	-0.548051	-0.00249376	-0.0906726	-0.442421	-0.517159	0.926111	0.333053	-0.200974	0
Rhode Island	RI	44	-0.83977	-0.48862	-0.885168	-0.689259	0.054586	-0.662596	-0.72225	-0.897472	0.0871246	0.189659	-0.168476	-0.50446	0.220206	-0.108892	0.154952	0.583246	-0.220577	-0.29141	-0.744429	3.11708	-0.12842	0
South Carolina	SC	45	-0.83977	-0.48862	-0.885168	0.0137729	1.85863	1.26523	1.14169	0.177667	-0.910669	-0.861617	-1.11999	-0.1183	-0.546759	-0.962537	0.635741	-0.662482	1.0788	0.424537	-0.220093	-0.152424	-0.463309	0
South Dakota	SD	46	1.32224	0.519085	1.59308	-0.205609	0.506814	0.441659	1.06854	-0.736201	-0.926835	0.586569	-0.980273	-1.30584	-0.365358	-1.01061	-0.0828014	-0.376577	-0.220577	-0.839658	-0.775618	-0.707552	-0.602668	1
Tennessee	TN	47	-0.83977	-0.48862	-0.885168	0.665994	1.8051	2.26844	1.78534	-1.44848	-0.818001	-1.41944	-0.212806	-0.243433	-0.520437	-0.0676988	-0.460036	-0.846278	0.920338	-0.28496	0.0259595	-0.155498	-0.648791	0
Texas	TX	48	-0.00941074	-0.195682	0.141601	0.830269	0.62306	0.756487	0.850453	0.419573	0.437001	-0.13216	0.303715	0.867632	0.754644	0.527087	0.628344	-0.29489	0.888646	1.70163	2.82897	-0.370224	0.475729	1
Utah	UT	49	1.4145	1.33345	1.08436	2.66392	1.34394	1.09891	1.14847	1.73662	0.708478	2.69985	0.564747	1.34741	0.605447	0.64613	0.399045	0.419872	-0.664266	-0.588109	-0.48685	-0.617327	1.08846	1
Vermont	VT	50	-0.689075	-0.48862	-0.656479	0.379373	-2.36257	-1.12392	-1.89242	0.715236	0.539232	1.51984	-0.015887	-0.269538	-0.749387	0.213281	-1.05495	1.35927	-0.917803	-1.504	-0.805353	-0.491384	0.112229	0
Virginia	VA	51	-0.790564	-0.48862	-0.810494	1.08139	1.03737	0.896775	0.528969	1.30656	0.055704	0.908388	0.950075	1.29884	1.25021	0.111325	1.45889	1.4818	-1.07626	0.437437	0.273393	0.0374018	0.9175	0
Washington	WA	53	0.418071	-0.476902	1.01435	1.33503	-0.201532	-0.822103	-0.718743	0.513647	1.4225	1.51984	3.33568	1.89227	0.349813	2.56449	1.14717	0.767042	-0.442421	-0.0527608	0.089861	-0.355307	1.59318	1
West Virginia	WV	54	-0.590662	-0.48862	-0.50713	0.22713	0.643042	1.38903	1.49358	-0.669005	-0.0683846	-0.936708	-0.310125	-0.749402	-0.823014	-1.0601	-0.612198	-2.01032	1.01541	-1.42016	-0.630168	-0.456615	-0.653617	1
Wisconsin	WI	55	-0.599888	-0.48862	-0.521132	-0.707258	-0.159017	-0.853617	-1.13441	-0.346463	-0.177218	0.157477	-0.308957	-0.765072	-0.726825	-0.712824	-1.08453	-0.233625	-0.505806	-0.781608	-0.0777472	-0.348133	-0.495552	0
Wyoming	WY	56	1.71897	0.724141	2.03179	0.33792	0.314843	-0.610302	-0.521891	1.14529	-0.458941	1.00493	-0.660708	-1.32202	-0.492175	-0.766851	-0.219113	-0.703326	-1.04457	-0.917057	-0.812646	-0.726872	-0.221198	1

## Sheet: Supp Table 2 (Definitions)
State	US State Name
St_Abbr	US State Abbreviation
FIPS	State FIPS number for each of the 50 states
zLLP_B1_B2	z-score of LLP_B1_B2 (Supplementary Table 1)
zBand1_M	z-score of Band1_M (Supplementary Table 1)
zBand2_M	z-score of Band2_M (Supplementary Table 1)
zWonder	z-score of Wonder (Supplementary Table 1)
zGratitude	z-score of Gratitude (Supplementary Table 1)
zMeaning	z-score of Meaning (Supplementary Table 1)
zWellBeing	z-score of WellBeing (Supplementary Table 1)
zAstronomy	z-score of Astronomy (Supplementary Table 1)
zGAN_Pct	z-score of GAN_Pct (Supplementary Table 1)
zInterstellar	z-score of Interstellar (Supplementary Table 1)
zInsight_Pct	z-score of Insight_Pct (Supplementary Table 1)
zPerseverance_Pct	z-score of Perseverance_Pct (Supplementary Table 1)
zArtemis_SciEng_Pct	z-score of Artemis_SciEng_Pct (Supplementary Table 1)
zJWST_Pct	z-score of JWST_Pct (Supplementary Table 1)
zNewletter_Pct	z-score of Newletter_Pct (Supplementary Table 1)
zEducBA_Pct	z-score of EducBA_Pct (Supplementary Table 1)
zPoverty_Pct	z-score of Poverty_Pct (Supplementary Table 1)
zNonWhite_Pct	z-score of NonWhite_Pct (Supplementary Table 1)
zPopulation	z-score of Population (Supplementary Table 1)
zDensity	z-score of Density (Supplementary Table 1)
zComposite	Mean of zAstronomy, zGAN_Pct, zInterstellar, zInsight_Pct, zPerseverance_Pct, zArtemis_SciEng_Pct, zJWST_Pct, zNewletter_Pct
zLLP_B1_B2_MdnSplit	Median split of zLLP_B1_B2 (1 = above median, 0 = below median)
